# Supplementary material for: Breast Edema After Breast-Conserving Surgery and Radiotherapy: Introduction of a Clinically Meaningful Classification and Evaluation of the Incidence After Normo- and Hypofractionated Treatments
Source: Cancers (Basel). 2025 Jul 16;17(14):2368. doi: 10.3390/cancers17142368 (PMC12293687; doi:10.3390/cancers17142368)
Supplement: Supplementary file 1 [file cancers-17-02368-s001.zip]

Archive with 1 entries (1 files):
- cancers-3711457-supplementary.pdf
